# Supplementary material for: cGAS–STING–NF-κB Axis Mediates Rotenone-Induced NLRP3 Inflammasome Activation Through Mitochondrial DNA Release
Source: Antioxidants (Basel). 2025 Oct 24;14(11):1276. doi: 10.3390/antiox14111276 (PMC12649239; doi:10.3390/antiox14111276)
Supplement: Supplementary file 1 [file antioxidants-14-01276-s001.zip]

Archive with 1 entries (1 files):
- antioxidants-3798957-supplementary.pdf
